# Supplementary material for: Association between Risk Communication Format and Perceived Risk of Adverse Events after COVID-19 Vaccination among US Adults
Source: Healthcare (Basel). 2023 Jan 29;11(3):380. doi: 10.3390/healthcare11030380 (PMC9914684; doi:10.3390/healthcare11030380)
Supplement: Supplementary file 1 [file healthcare-11-00380-s001.zip]

Archive with 1 entries (1 files):
- healthcare-2172587-supplementary.pdf
